# Supplementary material for: Image Registration with Particles, Examplified with the Complex Plasma Laboratory PK-4 on Board the International Space Station
Source: J Imaging. 2019 Mar 14;5(3):39. doi: 10.3390/jimaging5030039 (PMC8320918; doi:10.3390/jimaging5030039)
Supplement: Supplementary file 1 [file jimaging-05-00039-s001.zip]

Archive with 3 entries (2 files):
- supplemental/
- supplemental/PT_RB.mp4
- supplemental/SE_RB.mp4
